# Supplementary material for: ﻿Three novel Ascomycota (Saccharomycetes, Saccharomycetales) yeast species derived from the traditional Mexican alcoholic beverage Pulque
Source: MycoKeys. 2024 Oct 9;109:187–206. doi: 10.3897/mycokeys.109.123870 (PMC11484639; doi:10.3897/mycokeys.109.123870)
Supplement: XML Treatment for Starmerella elongatum [file mycokeys.109.123870-treatment1.xml]

<!DOCTYPE tp:taxon-treatment
  PUBLIC "-//TaxonX//DTD Taxonomic Treatment Publishing DTD v0 20100105//EN" "tax-treatment-NSO.dtd">
<tp:taxon-treatment xmlns:tp="http://www.plazi.org/taxpub"><tp:treatment-meta><kwd-group><label>Taxon classification</label><kwd>
                <named-content content-type="kingdom">Fungi</named-content>
              </kwd><kwd>
                <named-content content-type="order">Saccharomycetales</named-content>
              </kwd><kwd>
                <named-content content-type="family">Debaryomycetaceae</named-content>
              </kwd></kwd-group><mixed-citation publication-type="journal"><person-group><name><surname>Chai</surname><given-names>Chunyue</given-names></name><name><surname>Lu</surname><given-names>Dan</given-names></name><name><surname>Liu</surname><given-names>Jinli</given-names></name><name><surname>Wang</surname><given-names>Eentao</given-names></name><name><surname>Han</surname><given-names>Xuemei</given-names></name><name><surname>Hui</surname><given-names>Fengli</given-names></name></person-group><article-title>﻿Three novel <tp:taxon-name><tp:taxon-name-part taxon-name-part-type="phylum">Ascomycota</tp:taxon-name-part></tp:taxon-name> (<tp:taxon-name><tp:taxon-name-part taxon-name-part-type="class">Saccharomycetes</tp:taxon-name-part></tp:taxon-name>, <tp:taxon-name><tp:taxon-name-part taxon-name-part-type="order">Saccharomycetales</tp:taxon-name-part></tp:taxon-name>) yeast species derived from the traditional Mexican alcoholic beverage Pulque</article-title><source>MycoKeys</source><day>09</day><month>10</month><year>2024</year><volume>109</volume><fpage>187</fpage><lpage>206</lpage><pub-id pub-id-type="doi">10.3897/mycokeys.109.123870</pub-id></mixed-citation></tp:treatment-meta><tp:nomenclature><label>﻿</label><tp:taxon-name>
              <object-id xmlns:xlink="http://www.w3.org/1999/xlink" content-type="arpha" xlink:type="simple">AE363AD4-F5AF-5055-96CB-E5503A456F38</object-id>
              <tp:taxon-name-part taxon-name-part-type="genus" reg="Starmerella">Starmerella</tp:taxon-name-part>
              <tp:taxon-name-part taxon-name-part-type="species" reg="elongatum">elongatum</tp:taxon-name-part>
              <object-id xmlns:xlink="http://www.w3.org/1999/xlink" content-type="mycobank" xlink:type="simple">841210</object-id>
            </tp:taxon-name><tp:taxon-authority>C.Y. Chai &amp; F.L. Hui</tp:taxon-authority><tp:taxon-status xmlns:xlink="http://www.w3.org/1999/xlink" xlink:type="simple">sp. nov.</tp:taxon-status><xref ref-type="fig" rid="F1">Fig. 2A, B</xref></tp:nomenclature><tp:treatment-sec sec-type="etymology" id="SECID0ELAAG"><title>Etymology.</title><p>The specific epithet <italic><tp:taxon-name><tp:taxon-name-part taxon-name-part-type="genus" reg="Starmerella"/><tp:taxon-name-part taxon-name-part-type="species" reg="elongatum">elongatum</tp:taxon-name-part></tp:taxon-name></italic> refers to the elongate vegetative cells of this yeast.</p></tp:treatment-sec><tp:treatment-sec sec-type="material" id="SECID0E2AAG"><title>Type.</title><p>Mexico • State of Mexico, Teotihuacan, in the traditional Mexican alcoholic beverage Pulque, autumn of 2015, F.L. Hui, NYNU 16115 (holotype CICC 33262<sup>T</sup> preserved in a metabolically inactive state, culture ex-type CBS 15224).</p></tp:treatment-sec><tp:treatment-sec sec-type="description" id="SECID0EDBAG"><title>Description.</title><p>After 3 days growth in YM broth at 25 °C, the cells are mostly ellipsoidal to elongate (2.2–3.4 × 3.9–7.3 μm) and occurred singly or in pairs. Budding is multilateral (Fig. <xref ref-type="fig" rid="F1">2A</xref>). Sediment is formed after one month, but no pellicle is observed. After 6 days culture on YM agar at 25 °C, colonies are white-cream in color, butyrous, smooth, and convex with complete margins. After 2 weeks in Dalmau plate culture on corn meal agar at 25 °C, pseudohyphae are present, but no true hyphae are observed (Fig. <xref ref-type="fig" rid="F1">2B</xref>). Asci or signs of conjugation are not seen on sporulation media. Glucose, sucrose, raffinose, and inulin (weakly) are fermented, while trehalose, galactose, maltose, melibiose, lactose, cellobiose, melezitose, methyl <italic>α</italic>-D-glucoside, soluble starch, or xylose are not. Glucose, sucrose (weakly), raffinose (weakly), inulin (weakly) and soluble starch (weakly) are assimilated. No growth occurred using as sole carbon source of melibiose, galactose, lactose, L-sorbose, L-rhamnose, L-arabinose, D-arabinose, D-ribose, methanol, ethanol, erythritol, galactitol, <italic>myo</italic>-inositol, DL-lactate, D-gluconate, xylitol, D-glucuronate, D-glucono-1,5-lactone, L-arabinitol, trehalose, maltose, melezitose, methyl <italic>α</italic>-D-glucoside, cellobiose, salicin, D-xylose, glycerol, ribitol, mannitol, glucitol, succinate, citrate, D-glucosamine, 2-keto-D-gluconate, arbutin, or 5-keto-D-gluconate. With respect to the assimilation of nitrogen compounds, L-lysine (weakly), cadaverine (weakly) and D-tryptophan (weakly) were assimilated, whereas nitrate, nitrite, ethylamine, creatine, creatinine, glucosamine and imidazole were not assimilated. Growth is observed at 30 °C but not at 35 °C. Growth is observed in the presence of 10% NaCl plus 5% glucose, 1% acetic acid, and vitamin-free medium, but not in the presence of 0.1% cycloheximide or 0.01% cycloheximide. Starch-like compounds are not produced. Urease activity and diazonium blue B reactions are also negative.</p><fig id="F1" position="float" orientation="portrait"><object-id xmlns:xlink="http://www.w3.org/1999/xlink" content-type="doi" xlink:type="simple">10.3897/mycokeys.109.123870.figure2</object-id><object-id xmlns:xlink="http://www.w3.org/1999/xlink" content-type="arpha" xlink:type="simple">C9C506D9-FED7-51B8-A896-F2081967C3B9</object-id><label>Figure 2.</label><caption><p>Morphological characteristics of <italic><tp:taxon-name><tp:taxon-name-part taxon-name-part-type="genus" reg="Starmerella">Starmerella</tp:taxon-name-part><tp:taxon-name-part taxon-name-part-type="species" reg="elongatum">elongatum</tp:taxon-name-part></tp:taxon-name></italic> sp. nov. NYNU 161115<sup>T</sup><bold>A</bold> budding yeast cells, three days, YM broth, 25 °C <bold>B</bold> pseudohyphae grown on CM agar after 14 d at 25 °C. <italic><tp:taxon-name><tp:taxon-name-part taxon-name-part-type="genus" reg="Kazachstania">Kazachstania</tp:taxon-name-part><tp:taxon-name-part taxon-name-part-type="species" reg="paragamospora">paragamospora</tp:taxon-name-part></tp:taxon-name></italic> sp. nov. NYNU 161111<sup>T</sup><bold>C</bold> budding yeast cells in YM broth after 3 d, 25 °C. <italic><tp:taxon-name><tp:taxon-name-part taxon-name-part-type="genus" reg="Pichia">Pichia</tp:taxon-name-part><tp:taxon-name-part taxon-name-part-type="species" reg="teotihuacanensis">teotihuacanensis</tp:taxon-name-part></tp:taxon-name></italic> sp. nov. NYNU 161119<sup>T</sup><bold>D</bold> budding yeast cells, three days, YM broth, 25 °C <bold>E</bold> simple pseudohyphae and <bold>F</bold> pseudohyphae grown on CM agar over 14 days at 25 °C. Scale bars: 10 μm.</p></caption><graphic xmlns:xlink="http://www.w3.org/1999/xlink" xlink:href="mycokeys-109-187-g002.jpg" position="float" orientation="portrait" xlink:type="simple" id="oo_1150641.jpg"><uri content-type="original_file" xlink:type="simple">https://binary.pensoft.net/fig/1150641</uri></graphic></fig></tp:treatment-sec><tp:treatment-sec sec-type="Additional strains examined" id="SECID0EXDAG"><title>Additional strains examined.</title><p>Mexico • Teotihuacan in the State of Mexico (<named-content xmlns:xlink="http://www.w3.org/1999/xlink" content-type="dwc:verbatimCoordinates" xlink:type="simple"><named-content content-type="geo-json" specific-use="{&#34;type&#34;:&#34;Point&#34;,&#34;coordinates&#34;:[-98.833333,19.683333]}" id="NCID0EAEAG" xlink:type="simple">19°41'N, 98°50'W</named-content></named-content>), in the traditional Mexican alcoholic beverage Pulque samples, autumn of 2015, F.L. Hui, NYNU 161124, and NYNU 161128.</p></tp:treatment-sec><tp:treatment-sec sec-type="GenBank accession numbers" id="SECID0EFEAG"><title>GenBank accession numbers.</title><p>Holotype CICC 33262<sup>T</sup> (<abbrev xmlns:xlink="http://www.w3.org/1999/xlink" xlink:title="internal transcribed spacer" id="ABBRID0ENEAG" xlink:type="simple">ITS</abbrev>: <ext-link xmlns:xlink="http://www.w3.org/1999/xlink" xlink:href="MF136069" ext-link-type="gen" xlink:type="simple">MF136069</ext-link>, D1/D2: <ext-link xmlns:xlink="http://www.w3.org/1999/xlink" xlink:href="MF136061" ext-link-type="gen" xlink:type="simple">MF136061</ext-link>); additional strains NYNU 161124 (<abbrev xmlns:xlink="http://www.w3.org/1999/xlink" xlink:title="internal transcribed spacer" id="ABBRID0E2EAG" xlink:type="simple">ITS</abbrev>: <ext-link xmlns:xlink="http://www.w3.org/1999/xlink" xlink:href="OM669948" ext-link-type="gen" xlink:type="simple">OM669948</ext-link>, D1/D2: <ext-link xmlns:xlink="http://www.w3.org/1999/xlink" xlink:href="OM669942" ext-link-type="gen" xlink:type="simple">OM669942</ext-link>) and NYNU 161128 (<abbrev xmlns:xlink="http://www.w3.org/1999/xlink" xlink:title="internal transcribed spacer" id="ABBRID0EJFAG" xlink:type="simple">ITS</abbrev>: <ext-link xmlns:xlink="http://www.w3.org/1999/xlink" xlink:href="OM669943" ext-link-type="gen" xlink:type="simple">OM669943</ext-link>, D1/D2: <ext-link xmlns:xlink="http://www.w3.org/1999/xlink" xlink:href="OM670017" ext-link-type="gen" xlink:type="simple">OM670017</ext-link>).</p></tp:treatment-sec><tp:treatment-sec sec-type="notes" id="SECID0EXFAG"><title>Note.</title><p><italic><tp:taxon-name><tp:taxon-name-part taxon-name-part-type="genus" reg="Starmerella">Starmerella</tp:taxon-name-part><tp:taxon-name-part taxon-name-part-type="species" reg="elongatum">elongatum</tp:taxon-name-part></tp:taxon-name></italic> sp. nov. can be physiologically differentiated from their nearest phylogenetic neighbor, <italic><tp:taxon-name><tp:taxon-name-part taxon-name-part-type="genus" reg="Starmerella">S.</tp:taxon-name-part><tp:taxon-name-part taxon-name-part-type="species" reg="stellata">stellata</tp:taxon-name-part></tp:taxon-name></italic> (<xref ref-type="bibr" rid="B16">Krumbholz 1931</xref>), on the basis of their ability to grow in the presence of 10% NaCl plus 5% glucose, 1% acetic acid, and vitamin-free medium, and their ability to assimilate inulin, soluble starch, and cadaverine (Table <xref ref-type="table" rid="T2">2</xref>).</p><table-wrap id="T2" position="float" orientation="portrait"><label>Table 2.</label><caption><p>Physiological characteristics differentiating three novel species from closely related species.</p></caption><table id="TID0E2UAI" rules="all"><tbody><tr><th rowspan="1" colspan="1"/><th rowspan="1" colspan="4">Fermentation</th><th rowspan="1" colspan="21">Assimilation reactions and other characteristics</th></tr><tr><th rowspan="1" colspan="1">Species</th><th rowspan="1" colspan="1">D-Glucose</th><th rowspan="1" colspan="1">D-Galactose</th><th rowspan="1" colspan="1">Raffinose</th><th rowspan="1" colspan="1">Inulin</th><th rowspan="1" colspan="1">D-Glucose</th><th rowspan="1" colspan="1">Inulin</th><th rowspan="1" colspan="1">L-Sorbose</th><th rowspan="1" colspan="1">Soluble starch</th><th rowspan="1" colspan="1">Cadaverine</th><th rowspan="1" colspan="1">D-Galactose</th><th rowspan="1" colspan="1">L-Arabinose</th><th rowspan="1" colspan="1">Trehalose</th><th rowspan="1" colspan="1">L-Arabinitol</th><th rowspan="1" colspan="1">DL-Lactate</th><th rowspan="1" colspan="1">Succinate</th><th rowspan="1" colspan="1">Ethanol</th><th rowspan="1" colspan="1">Methanol</th><th rowspan="1" colspan="1">D-Glucosamine</th><th rowspan="1" colspan="1">Citrate</th><th rowspan="1" colspan="1">Ethylamine</th><th rowspan="1" colspan="1">Glucosamine</th><th rowspan="1" colspan="1">10%Nacl/5%glucose</th><th rowspan="1" colspan="1">Acetic acid 1%</th><th rowspan="1" colspan="1">Growth in vitamin-free edium</th><th rowspan="1" colspan="1">Growth at 30 °C</th></tr><tr><td rowspan="1" colspan="1">
                      <italic>
                        <tp:taxon-name><tp:taxon-name-part taxon-name-part-type="genus" reg="Starmerella">S.</tp:taxon-name-part><tp:taxon-name-part taxon-name-part-type="species" reg="stellata">stellata</tp:taxon-name-part></tp:taxon-name>
                      </italic>
                      <sup>[a]</sup>
                    </td><td rowspan="1" colspan="1">+</td><td rowspan="1" colspan="1">-</td><td rowspan="1" colspan="1">+</td><td rowspan="1" colspan="1">+</td><td rowspan="1" colspan="1">+</td><td rowspan="1" colspan="1">w</td><td rowspan="1" colspan="1">v</td><td rowspan="1" colspan="1">-</td><td rowspan="1" colspan="1">-</td><td rowspan="1" colspan="1">-</td><td rowspan="1" colspan="1">-</td><td rowspan="1" colspan="1">-</td><td rowspan="1" colspan="1">-</td><td rowspan="1" colspan="1">-</td><td rowspan="1" colspan="1">-</td><td rowspan="1" colspan="1">-</td><td rowspan="1" colspan="1">-</td><td rowspan="1" colspan="1">-</td><td rowspan="1" colspan="1">-</td><td rowspan="1" colspan="1">-</td><td rowspan="1" colspan="1">-</td><td rowspan="1" colspan="1">-</td><td rowspan="1" colspan="1">-</td><td rowspan="1" colspan="1">-</td><td rowspan="1" colspan="1">+</td></tr><tr><td rowspan="1" colspan="1"><italic><tp:taxon-name><tp:taxon-name-part taxon-name-part-type="genus" reg="Starmerella">S.</tp:taxon-name-part><tp:taxon-name-part taxon-name-part-type="species" reg="elongatum">elongatum</tp:taxon-name-part></tp:taxon-name></italic> sp. nov.</td><td rowspan="1" colspan="1">+</td><td rowspan="1" colspan="1">-</td><td rowspan="1" colspan="1">+</td><td rowspan="1" colspan="1">w</td><td rowspan="1" colspan="1">+</td><td rowspan="1" colspan="1">-</td><td rowspan="1" colspan="1">-</td><td rowspan="1" colspan="1">w</td><td rowspan="1" colspan="1">w</td><td rowspan="1" colspan="1">-</td><td rowspan="1" colspan="1">-</td><td rowspan="1" colspan="1">-</td><td rowspan="1" colspan="1">-</td><td rowspan="1" colspan="1">-</td><td rowspan="1" colspan="1">-</td><td rowspan="1" colspan="1">-</td><td rowspan="1" colspan="1">-</td><td rowspan="1" colspan="1">-</td><td rowspan="1" colspan="1">-</td><td rowspan="1" colspan="1">-</td><td rowspan="1" colspan="1">-</td><td rowspan="1" colspan="1">w</td><td rowspan="1" colspan="1">+</td><td rowspan="1" colspan="1">+</td><td rowspan="1" colspan="1">+</td></tr><tr><td rowspan="1" colspan="1">
                      <italic>
                        <tp:taxon-name><tp:taxon-name-part taxon-name-part-type="genus" reg="Kazachstania">K.</tp:taxon-name-part><tp:taxon-name-part taxon-name-part-type="species" reg="gamospora">gamospora</tp:taxon-name-part></tp:taxon-name>
                      </italic>
                      <sup>[b]</sup>
                    </td><td rowspan="1" colspan="1">+</td><td rowspan="1" colspan="1">-</td><td rowspan="1" colspan="1">+</td><td rowspan="1" colspan="1">-</td><td rowspan="1" colspan="1">+</td><td rowspan="1" colspan="1">+</td><td rowspan="1" colspan="1">-</td><td rowspan="1" colspan="1">-</td><td rowspan="1" colspan="1">-</td><td rowspan="1" colspan="1">-</td><td rowspan="1" colspan="1">-</td><td rowspan="1" colspan="1">+</td><td rowspan="1" colspan="1">-</td><td rowspan="1" colspan="1">+</td><td rowspan="1" colspan="1">-</td><td rowspan="1" colspan="1">+</td><td rowspan="1" colspan="1">w</td><td rowspan="1" colspan="1">-</td><td rowspan="1" colspan="1">-</td><td rowspan="1" colspan="1">+</td><td rowspan="1" colspan="1">-</td><td rowspan="1" colspan="1">+</td><td rowspan="1" colspan="1">-</td><td rowspan="1" colspan="1">-</td><td rowspan="1" colspan="1">+</td></tr><tr><td rowspan="1" colspan="1">
                      <italic>
                        <tp:taxon-name><tp:taxon-name-part taxon-name-part-type="genus" reg="Kazachstania">K.</tp:taxon-name-part><tp:taxon-name-part taxon-name-part-type="species" reg="zonata">zonata</tp:taxon-name-part></tp:taxon-name>
                      </italic>
                      <sup>[c]</sup>
                    </td><td rowspan="1" colspan="1">+</td><td rowspan="1" colspan="1">-</td><td rowspan="1" colspan="1">+</td><td rowspan="1" colspan="1">-</td><td rowspan="1" colspan="1">+</td><td rowspan="1" colspan="1">+</td><td rowspan="1" colspan="1">-</td><td rowspan="1" colspan="1">-</td><td rowspan="1" colspan="1">+</td><td rowspan="1" colspan="1">-</td><td rowspan="1" colspan="1">-</td><td rowspan="1" colspan="1">-</td><td rowspan="1" colspan="1">+</td><td rowspan="1" colspan="1">+</td><td rowspan="1" colspan="1">-</td><td rowspan="1" colspan="1">+</td><td rowspan="1" colspan="1">+</td><td rowspan="1" colspan="1">-</td><td rowspan="1" colspan="1">-</td><td rowspan="1" colspan="1">+</td><td rowspan="1" colspan="1">-</td><td rowspan="1" colspan="1">-</td><td rowspan="1" colspan="1">-</td><td rowspan="1" colspan="1">+</td><td rowspan="1" colspan="1">+</td></tr><tr><td rowspan="1" colspan="1">
                      <italic>
                        <tp:taxon-name><tp:taxon-name-part taxon-name-part-type="genus" reg="Kazachstania">K.</tp:taxon-name-part><tp:taxon-name-part taxon-name-part-type="species" reg="hellenica">hellenica</tp:taxon-name-part></tp:taxon-name>
                      </italic>
                      <sup>[d]</sup>
                    </td><td rowspan="1" colspan="1">+</td><td rowspan="1" colspan="1">+</td><td rowspan="1" colspan="1">-</td><td rowspan="1" colspan="1">+</td><td rowspan="1" colspan="1">+</td><td rowspan="1" colspan="1">+</td><td rowspan="1" colspan="1">-</td><td rowspan="1" colspan="1">+</td><td rowspan="1" colspan="1">+</td><td rowspan="1" colspan="1">+</td><td rowspan="1" colspan="1">+</td><td rowspan="1" colspan="1">d</td><td rowspan="1" colspan="1">+</td><td rowspan="1" colspan="1">-</td><td rowspan="1" colspan="1">+</td><td rowspan="1" colspan="1">-</td><td rowspan="1" colspan="1">w</td><td rowspan="1" colspan="1">-</td><td rowspan="1" colspan="1">-</td><td rowspan="1" colspan="1">-</td><td rowspan="1" colspan="1">-</td><td rowspan="1" colspan="1">-</td><td rowspan="1" colspan="1">-</td><td rowspan="1" colspan="1">-</td><td rowspan="1" colspan="1">-</td></tr><tr><td rowspan="1" colspan="1"><italic><tp:taxon-name><tp:taxon-name-part taxon-name-part-type="genus" reg="Kazachstania">K.</tp:taxon-name-part><tp:taxon-name-part taxon-name-part-type="species" reg="paragamospora">paragamospora</tp:taxon-name-part></tp:taxon-name></italic> sp. nov.</td><td rowspan="1" colspan="1">+</td><td rowspan="1" colspan="1">-</td><td rowspan="1" colspan="1">+</td><td rowspan="1" colspan="1">+</td><td rowspan="1" colspan="1">+</td><td rowspan="1" colspan="1">+</td><td rowspan="1" colspan="1">-</td><td rowspan="1" colspan="1">w</td><td rowspan="1" colspan="1">w</td><td rowspan="1" colspan="1">-</td><td rowspan="1" colspan="1">-</td><td rowspan="1" colspan="1">+</td><td rowspan="1" colspan="1">w</td><td rowspan="1" colspan="1">-</td><td rowspan="1" colspan="1">w</td><td rowspan="1" colspan="1">-</td><td rowspan="1" colspan="1">w</td><td rowspan="1" colspan="1">-</td><td rowspan="1" colspan="1">-</td><td rowspan="1" colspan="1">-</td><td rowspan="1" colspan="1">-</td><td rowspan="1" colspan="1">-</td><td rowspan="1" colspan="1">-</td><td rowspan="1" colspan="1">+</td><td rowspan="1" colspan="1">+</td></tr><tr><td rowspan="1" colspan="1">
                      <italic>
                        <tp:taxon-name><tp:taxon-name-part taxon-name-part-type="genus" reg="Pichia">P.</tp:taxon-name-part><tp:taxon-name-part taxon-name-part-type="species" reg="ethanolica">ethanolica</tp:taxon-name-part></tp:taxon-name>
                      </italic>
                      <sup>[e]</sup>
                    </td><td rowspan="1" colspan="1">s</td><td rowspan="1" colspan="1">-</td><td rowspan="1" colspan="1">-</td><td rowspan="1" colspan="1">-</td><td rowspan="1" colspan="1">-</td><td rowspan="1" colspan="1">-</td><td rowspan="1" colspan="1">-</td><td rowspan="1" colspan="1">-</td><td rowspan="1" colspan="1">+</td><td rowspan="1" colspan="1">-</td><td rowspan="1" colspan="1">-</td><td rowspan="1" colspan="1">-</td><td rowspan="1" colspan="1">-</td><td rowspan="1" colspan="1">w</td><td rowspan="1" colspan="1">w</td><td rowspan="1" colspan="1">+</td><td rowspan="1" colspan="1">-</td><td rowspan="1" colspan="1">-</td><td rowspan="1" colspan="1">-</td><td rowspan="1" colspan="1">+</td><td rowspan="1" colspan="1">-</td><td rowspan="1" colspan="1">-</td><td rowspan="1" colspan="1">-</td><td rowspan="1" colspan="1">+</td><td rowspan="1" colspan="1">+</td></tr><tr><td rowspan="1" colspan="1">
                      <italic>
                        <tp:taxon-name><tp:taxon-name-part taxon-name-part-type="genus" reg="Pichia">P.</tp:taxon-name-part><tp:taxon-name-part taxon-name-part-type="species" reg="deserticola">deserticola</tp:taxon-name-part></tp:taxon-name>
                      </italic>
                      <sup>[f]</sup>
                    </td><td rowspan="1" colspan="1">-</td><td rowspan="1" colspan="1">-</td><td rowspan="1" colspan="1">-</td><td rowspan="1" colspan="1">-</td><td rowspan="1" colspan="1">-</td><td rowspan="1" colspan="1">-</td><td rowspan="1" colspan="1">-</td><td rowspan="1" colspan="1">-</td><td rowspan="1" colspan="1">-</td><td rowspan="1" colspan="1">-</td><td rowspan="1" colspan="1">-</td><td rowspan="1" colspan="1">-</td><td rowspan="1" colspan="1">-</td><td rowspan="1" colspan="1">+</td><td rowspan="1" colspan="1">+</td><td rowspan="1" colspan="1">+</td><td rowspan="1" colspan="1">-</td><td rowspan="1" colspan="1">-</td><td rowspan="1" colspan="1">-</td><td rowspan="1" colspan="1">-</td><td rowspan="1" colspan="1">-</td><td rowspan="1" colspan="1">-</td><td rowspan="1" colspan="1">+</td><td rowspan="1" colspan="1">-</td><td rowspan="1" colspan="1">+</td></tr><tr><td rowspan="1" colspan="1"><italic><tp:taxon-name><tp:taxon-name-part taxon-name-part-type="genus" reg="Pichia">P.</tp:taxon-name-part><tp:taxon-name-part taxon-name-part-type="species" reg="teotihuacanensis">teotihuacanensis</tp:taxon-name-part></tp:taxon-name></italic> sp. nov.</td><td rowspan="1" colspan="1">-</td><td rowspan="1" colspan="1">-</td><td rowspan="1" colspan="1">-</td><td rowspan="1" colspan="1">-</td><td rowspan="1" colspan="1">-</td><td rowspan="1" colspan="1">w</td><td rowspan="1" colspan="1">-</td><td rowspan="1" colspan="1">w</td><td rowspan="1" colspan="1">-</td><td rowspan="1" colspan="1">-</td><td rowspan="1" colspan="1">-</td><td rowspan="1" colspan="1">-</td><td rowspan="1" colspan="1">-</td><td rowspan="1" colspan="1">w</td><td rowspan="1" colspan="1">w</td><td rowspan="1" colspan="1">-</td><td rowspan="1" colspan="1">w</td><td rowspan="1" colspan="1">+</td><td rowspan="1" colspan="1">w</td><td rowspan="1" colspan="1">-</td><td rowspan="1" colspan="1">w</td><td rowspan="1" colspan="1">w</td><td rowspan="1" colspan="1">+</td><td rowspan="1" colspan="1">+</td><td rowspan="1" colspan="1">+</td></tr></tbody></table><table-wrap-foot><fn><p><sup>[a]</sup> Data from <xref ref-type="bibr" rid="B9">Foschino et al. (2004)</xref>; <sup>[b,c]</sup> Data from <xref ref-type="bibr" rid="B13">Imanishi et al. (2007)</xref>; <sup>[d]</sup> Data from <xref ref-type="bibr" rid="B30">Nisiotou and Nychas (2008)</xref>; <sup>[e]</sup> Data from Rybářová et al. (1980); <sup>[f]</sup> Data from <xref ref-type="bibr" rid="B19">Kurtzman et al. (2008)</xref>. +, Positive; −, negative; w, weakly positive; s, slow positive; d, delayed positive; v, variable.</p></fn></table-wrap-foot></table-wrap></tp:treatment-sec><ref-list><ref id="B16"><mixed-citation xmlns:xlink="http://www.w3.org/1999/xlink" xlink:type="simple"><person-group><name name-style="western"><surname>Krumbholz</surname><given-names>G</given-names></name></person-group> (<year>1931</year>) <article-title>Untersuchungen über osmophile Sproßpilze.</article-title><source>Archives of Microbiology</source><volume>2</volume>(<issue>1</issue>): <fpage>601</fpage>–<lpage>619</lpage>. <ext-link xlink:href="10.1007/BF00446514" ext-link-type="doi" xlink:type="simple">https://doi.org/10.1007/BF00446514</ext-link></mixed-citation></ref><ref id="B9"><mixed-citation xmlns:xlink="http://www.w3.org/1999/xlink" xlink:type="simple"><person-group><name name-style="western"><surname>Foschino</surname><given-names>R</given-names></name><name name-style="western"><surname>Gallina</surname><given-names>S</given-names></name><name name-style="western"><surname>Andrighetto</surname><given-names>C</given-names></name><name name-style="western"><surname>Rossetti</surname><given-names>L</given-names></name><name name-style="western"><surname>Galli</surname><given-names>A</given-names></name></person-group> (<year>2004</year>) <article-title>Comparison of cultural methods for the identification and molecular investigation of yeasts from sourdoughs for Italian sweet baked.</article-title><source>FEMS Yeast Research</source><volume>4</volume>(<issue>6</issue>): <fpage>609</fpage>–<lpage>618</lpage>. <ext-link xlink:href="10.1016/j.femsyr.2003.12.006" ext-link-type="doi" xlink:type="simple">https://doi.org/10.1016/j.femsyr.2003.12.006</ext-link></mixed-citation></ref><ref id="B13"><mixed-citation xmlns:xlink="http://www.w3.org/1999/xlink" xlink:type="simple"><person-group><name name-style="western"><surname>Imanishi</surname><given-names>Y</given-names></name><name name-style="western"><surname>Ueda-Nishimura</surname><given-names>K</given-names></name><name name-style="western"><surname>Mikata</surname><given-names>K</given-names></name></person-group> (<year>2007</year>) Two new species of <italic><tp:taxon-name><tp:taxon-name-part taxon-name-part-type="genus">Kazachstania</tp:taxon-name-part></tp:taxon-name></italic> that form ascospores connected by a belt-like intersporal body: <italic><tp:taxon-name><tp:taxon-name-part taxon-name-part-type="genus">Kazachstania</tp:taxon-name-part><tp:taxon-name-part taxon-name-part-type="species">zonata</tp:taxon-name-part></tp:taxon-name></italic> and <italic><tp:taxon-name><tp:taxon-name-part taxon-name-part-type="genus">Kazachstania</tp:taxon-name-part><tp:taxon-name-part taxon-name-part-type="species">gamospora</tp:taxon-name-part></tp:taxon-name></italic>. FEMS Yeast Research 7(2): 330–338. <ext-link xlink:href="10.1111/j.1567-1364.2006.00163.x" ext-link-type="doi" xlink:type="simple">https://doi.org/10.1111/j.1567-1364.2006.00163.x</ext-link></mixed-citation></ref><ref id="B30"><mixed-citation xmlns:xlink="http://www.w3.org/1999/xlink" xlink:type="simple"><person-group><name name-style="western"><surname>Nisiotou</surname><given-names>AA</given-names></name><name name-style="western"><surname>Nychas</surname><given-names>GJ</given-names></name></person-group> (<year>2008</year>) <article-title><italic><tp:taxon-name><tp:taxon-name-part taxon-name-part-type="genus">Kazachstania</tp:taxon-name-part><tp:taxon-name-part taxon-name-part-type="species">hellenica</tp:taxon-name-part></tp:taxon-name></italic> sp. nov., a novel ascomycetous yeast from a Botrytis-affected grape must fermentation.</article-title><source>International Journal of Systematic and Evolutionary Microbiology</source><volume>58</volume>(<issue>5</issue>): <fpage>1263</fpage>–<lpage>1267</lpage>. <ext-link xlink:href="10.1099/ijs.0.65649-0" ext-link-type="doi" xlink:type="simple">https://doi.org/10.1099/ijs.0.65649-0</ext-link></mixed-citation></ref><ref id="B19"><mixed-citation xmlns:xlink="http://www.w3.org/1999/xlink" xlink:type="simple"><person-group><name name-style="western"><surname>Kurtzman</surname><given-names>CP</given-names></name><name name-style="western"><surname>Robnett</surname><given-names>CJ</given-names></name><name name-style="western"><surname>Basehoar-Powers</surname><given-names>E</given-names></name></person-group> (<year>2008</year>) <article-title>Phylogenetic relationships among species of <italic><tp:taxon-name><tp:taxon-name-part taxon-name-part-type="genus">Pichia</tp:taxon-name-part></tp:taxon-name></italic>, <italic><tp:taxon-name><tp:taxon-name-part taxon-name-part-type="genus">Issatchenkia</tp:taxon-name-part></tp:taxon-name></italic> and <italic><tp:taxon-name><tp:taxon-name-part taxon-name-part-type="genus">Williopsis</tp:taxon-name-part></tp:taxon-name></italic> determined from multigene sequence analysis, and the proposal of <italic><tp:taxon-name><tp:taxon-name-part taxon-name-part-type="genus">Barnettozyma</tp:taxon-name-part></tp:taxon-name></italic> gen. nov., <italic><tp:taxon-name><tp:taxon-name-part taxon-name-part-type="genus">Lindnera</tp:taxon-name-part></tp:taxon-name></italic> gen. nov. and <italic><tp:taxon-name><tp:taxon-name-part taxon-name-part-type="genus">Wickerhamomyces</tp:taxon-name-part></tp:taxon-name></italic> gen. nov.</article-title><source>FEMS Yeast Research</source><volume>8</volume>(<issue>6</issue>): <fpage>939</fpage>–<lpage>954</lpage>. <ext-link xlink:href="10.1111/j.1567-1364.2008.00419.x" ext-link-type="doi" xlink:type="simple">https://doi.org/10.1111/j.1567-1364.2008.00419.x</ext-link></mixed-citation></ref></ref-list></tp:taxon-treatment>
