# Supplementary material for: ﻿Three novel Ascomycota (Saccharomycetes, Saccharomycetales) yeast species derived from the traditional Mexican alcoholic beverage Pulque
Source: MycoKeys. 2024 Oct 9;109:187–206. doi: 10.3897/mycokeys.109.123870 (PMC11484639; doi:10.3897/mycokeys.109.123870)
Supplement: XML Treatment for Pichia teotihuacanensis [file mycokeys.109.123870-treatment3.xml]

<!DOCTYPE tp:taxon-treatment
  PUBLIC "-//TaxonX//DTD Taxonomic Treatment Publishing DTD v0 20100105//EN" "tax-treatment-NSO.dtd">
<tp:taxon-treatment xmlns:tp="http://www.plazi.org/taxpub"><tp:treatment-meta><kwd-group><label>Taxon classification</label><kwd>
                <named-content content-type="kingdom">Fungi</named-content>
              </kwd><kwd>
                <named-content content-type="order">Saccharomycetales</named-content>
              </kwd><kwd>
                <named-content content-type="family">Debaryomycetaceae</named-content>
              </kwd></kwd-group><mixed-citation publication-type="journal"><person-group><name><surname>Chai</surname><given-names>Chunyue</given-names></name><name><surname>Lu</surname><given-names>Dan</given-names></name><name><surname>Liu</surname><given-names>Jinli</given-names></name><name><surname>Wang</surname><given-names>Eentao</given-names></name><name><surname>Han</surname><given-names>Xuemei</given-names></name><name><surname>Hui</surname><given-names>Fengli</given-names></name></person-group><article-title>﻿Three novel <tp:taxon-name><tp:taxon-name-part taxon-name-part-type="phylum">Ascomycota</tp:taxon-name-part></tp:taxon-name> (<tp:taxon-name><tp:taxon-name-part taxon-name-part-type="class">Saccharomycetes</tp:taxon-name-part></tp:taxon-name>, <tp:taxon-name><tp:taxon-name-part taxon-name-part-type="order">Saccharomycetales</tp:taxon-name-part></tp:taxon-name>) yeast species derived from the traditional Mexican alcoholic beverage Pulque</article-title><source>MycoKeys</source><day>09</day><month>10</month><year>2024</year><volume>109</volume><fpage>187</fpage><lpage>206</lpage><pub-id pub-id-type="doi">10.3897/mycokeys.109.123870</pub-id></mixed-citation></tp:treatment-meta><tp:nomenclature><label>﻿</label><tp:taxon-name>
              <object-id xmlns:xlink="http://www.w3.org/1999/xlink" content-type="arpha" xlink:type="simple">2CFC2200-F03C-5748-A9D0-767C65D9886C</object-id>
              <tp:taxon-name-part taxon-name-part-type="genus" reg="Pichia">Pichia</tp:taxon-name-part>
              <tp:taxon-name-part taxon-name-part-type="species" reg="teotihuacanensis">teotihuacanensis</tp:taxon-name-part>
              <object-id xmlns:xlink="http://www.w3.org/1999/xlink" content-type="mycobank" xlink:type="simple">841212</object-id>
            </tp:taxon-name><tp:taxon-authority>C.Y. Chai &amp; F.L. Hui</tp:taxon-authority><tp:taxon-status xmlns:xlink="http://www.w3.org/1999/xlink" xlink:type="simple">sp. nov.</tp:taxon-status><xref ref-type="fig" rid="F1">Fig. 2D, E, F</xref></tp:nomenclature><tp:treatment-sec sec-type="etymology" id="SECID0ELOBG"><title>Etymology.</title><p>The specific epithet teotihuacan of or belonging to the State of Mexico, the geographical origin of the type strain of the isolated species.</p></tp:treatment-sec><tp:treatment-sec sec-type="material" id="SECID0EQOBG"><title>Type.</title><p>Mexico • State of Mexico, Teotihuacan, in the traditional Mexican alcoholic beverage Pulque sample, autumn of 2015, F.L. Hui, NYNU 161119 (holotype CICC 33275<sup>T</sup> preserved in a metabolically inactive state, culture ex-type CBS 15277).</p></tp:treatment-sec><tp:treatment-sec sec-type="description" id="SECID0EYOBG"><title>Description.</title><p>After 3 days culture in YM broth at 25 °C, the cells are ovoid (2.5–7.0 × 3.7–9.5 µm) and occurred singly or in pairs. Budding is multilateral (Fig. <xref ref-type="fig" rid="F1">2D</xref>). After 6 days cultured on YM agar at 25 °C, colonies are cream colored, butyrous and rough, with filamentous margins. After 2 weeks in Dalmau plate culture on corn meal agar at 25 °C, pseudohyphae formed but true hyphae did not (Fig. <xref ref-type="fig" rid="F1">2E, F</xref>). Ascospores are not observed on YM, 5% malt extract, cornmeal, and YCBAS agar media in pure and mixed cultures at 17 °C and 25 °C for up to 4 weeks. Sugar fermentation is absent. Glucose, D-glucosamine, inulin (weakly), soluble starch (weakly), glycerol (weakly), DL-lactate (weakly), succinate (weakly), citrate (weakly), and methanol (weakly) are assimilated. No growth occurred using as sole carbon of melibiose, sucrose, raffinose, L-arabinitol, 5-keto-D-gluconate, D-gluconate, galactose, lactose, L-sorbose, L-rhamnose, L-arabinose, D-arabinose, D-ribose, ethanol, erythritol, galactitol, <italic>myo</italic>-inositol, xylitol, D-glucuronate, D-glucono-1,5-lactone, trehalose, maltose, melezitose, methyl <italic>α</italic>-D-glucoside, cellobiose, salicin, D-xylose, ribitol, mannitol, glucitol, 2-keto-D-gluconate, or arbutin. With respect to the assimilation of nitrogen compounds, L-lysine, glucosamine (weakly), and D-tryptophan were assimilated, whereas nitrate, nitrite, ethylamine, creatine, adaverine, creatinine, and imidazole were not. Growth is observed at 37 °C but not at 40 °C. Growth in the presence of vitamin-free medium, 10% NaCl plus 5% glucose, and 1% acetic acid are positive, while growth in the presence of 0.1% cycloheximide or 0.01% cycloheximide is negative. Starch-like compounds are not produced. Urease activity and diazonium blue B reactions are also negative.</p></tp:treatment-sec><tp:treatment-sec sec-type="Additional strains examined" id="SECID0EKPBG"><title>Additional strains examined.</title><p>Mexico • Teotihuacan in the State of Mexico (<named-content xmlns:xlink="http://www.w3.org/1999/xlink" content-type="dwc:verbatimCoordinates" xlink:type="simple"><named-content content-type="geo-json" specific-use="{&#34;type&#34;:&#34;Point&#34;,&#34;coordinates&#34;:[-98.833333,19.683333]}" id="NCID0ETPBG" xlink:type="simple">19°41'N, 98°50'W</named-content></named-content>) and Mexico City in the State of Distrito Federal (<named-content xmlns:xlink="http://www.w3.org/1999/xlink" content-type="dwc:verbatimCoordinates" xlink:type="simple"><named-content content-type="geo-json" specific-use="{&#34;type&#34;:&#34;Point&#34;,&#34;coordinates&#34;:[-99.150000,19.466667]}" id="NCID0E2PBG" xlink:type="simple">19°28'N, 99°09'W</named-content></named-content>), in the traditional Mexican alcoholic beverage Pulque samples, autumn of 2015, F.L. Hui, NYNU 161117, NYNU 161142 and NYNU 161153.</p></tp:treatment-sec><tp:treatment-sec sec-type="GenBank accession numbers" id="SECID0EAQBG"><title>GenBank accession numbers.</title><p>Holotype CICC 33275<sup>T</sup> (<abbrev xmlns:xlink="http://www.w3.org/1999/xlink" xlink:title="internal transcribed spacer" id="ABBRID0EIQBG" xlink:type="simple">ITS</abbrev>: <ext-link xmlns:xlink="http://www.w3.org/1999/xlink" xlink:href="MF136068" ext-link-type="gen" xlink:type="simple">MF136068</ext-link>, D1/D2: <ext-link xmlns:xlink="http://www.w3.org/1999/xlink" xlink:href="MF136064" ext-link-type="gen" xlink:type="simple">MF136064</ext-link>); additional strains NYNU 161117 (<abbrev xmlns:xlink="http://www.w3.org/1999/xlink" xlink:title="internal transcribed spacer" id="ABBRID0EWQBG" xlink:type="simple">ITS</abbrev>: <ext-link xmlns:xlink="http://www.w3.org/1999/xlink" xlink:href="OM670016" ext-link-type="gen" xlink:type="simple">OM670016</ext-link>, D1/D2: <ext-link xmlns:xlink="http://www.w3.org/1999/xlink" xlink:href="OM670012" ext-link-type="gen" xlink:type="simple">OM670012</ext-link>), NYNU 161142 (<abbrev xmlns:xlink="http://www.w3.org/1999/xlink" xlink:title="internal transcribed spacer" id="ABBRID0EERBG" xlink:type="simple">ITS</abbrev>: <ext-link xmlns:xlink="http://www.w3.org/1999/xlink" xlink:href="OM670015" ext-link-type="gen" xlink:type="simple">OM670015</ext-link>, D1/D2: <ext-link xmlns:xlink="http://www.w3.org/1999/xlink" xlink:href="OM670013" ext-link-type="gen" xlink:type="simple">OM670013</ext-link>) and NYNU 161153 (<abbrev xmlns:xlink="http://www.w3.org/1999/xlink" xlink:title="internal transcribed spacer" id="ABBRID0ESRBG" xlink:type="simple">ITS</abbrev>: <ext-link xmlns:xlink="http://www.w3.org/1999/xlink" xlink:href="OM670079" ext-link-type="gen" xlink:type="simple">OM670079</ext-link>, D1/D2: <ext-link xmlns:xlink="http://www.w3.org/1999/xlink" xlink:href="OM670014" ext-link-type="gen" xlink:type="simple">OM670014</ext-link>).</p></tp:treatment-sec><tp:treatment-sec sec-type="notes" id="SECID0EASBG"><title>Note.</title><p><italic><tp:taxon-name><tp:taxon-name-part taxon-name-part-type="genus" reg="Pichia">Pichia</tp:taxon-name-part><tp:taxon-name-part taxon-name-part-type="species" reg="teotihuacanensis">teotihuacanensis</tp:taxon-name-part></tp:taxon-name></italic> sp. nov. can be physiologically differentiated from <italic><tp:taxon-name><tp:taxon-name-part taxon-name-part-type="genus" reg="Pichia">P.</tp:taxon-name-part><tp:taxon-name-part taxon-name-part-type="species" reg="ethanolica">ethanolica</tp:taxon-name-part></tp:taxon-name></italic> in terms of positive assimilation of inulin, D-glucosamine, soluble starch, citrate, methanol, and glucosamine, and an inability to assimilate ethanol, ethylamine, and cadaverine. <italic><tp:taxon-name><tp:taxon-name-part taxon-name-part-type="genus" reg="Pichia">P.</tp:taxon-name-part><tp:taxon-name-part taxon-name-part-type="species" reg="teotihuacanensis">teotihuacanensis</tp:taxon-name-part></tp:taxon-name></italic> differed from <italic><tp:taxon-name><tp:taxon-name-part taxon-name-part-type="genus" reg="Pichia">P.</tp:taxon-name-part><tp:taxon-name-part taxon-name-part-type="species" reg="deserticola">deserticola</tp:taxon-name-part></tp:taxon-name></italic>, in terms of their ability to assimilate D-glucosamine, inulin, and soluble starch, and grow in vitamin-free medium (Table <xref ref-type="table" rid="T2">2</xref>).</p></tp:treatment-sec><tp:treatment-sec><!--Section generated to contain objects referenced in tp:taxon-treatment.--><fig id="F1" position="float" orientation="portrait"><object-id xmlns:xlink="http://www.w3.org/1999/xlink" content-type="doi" xlink:type="simple">10.3897/mycokeys.109.123870.figure2</object-id><object-id xmlns:xlink="http://www.w3.org/1999/xlink" content-type="arpha" xlink:type="simple">C9C506D9-FED7-51B8-A896-F2081967C3B9</object-id><label>Figure 2.</label><caption><p>Morphological characteristics of <italic><tp:taxon-name><tp:taxon-name-part taxon-name-part-type="genus" reg="Starmerella">Starmerella</tp:taxon-name-part><tp:taxon-name-part taxon-name-part-type="species" reg="elongatum">elongatum</tp:taxon-name-part></tp:taxon-name></italic> sp. nov. NYNU 161115<sup>T</sup><bold>A</bold> budding yeast cells, three days, YM broth, 25 °C <bold>B</bold> pseudohyphae grown on CM agar after 14 d at 25 °C. <italic><tp:taxon-name><tp:taxon-name-part taxon-name-part-type="genus" reg="Kazachstania">Kazachstania</tp:taxon-name-part><tp:taxon-name-part taxon-name-part-type="species" reg="paragamospora">paragamospora</tp:taxon-name-part></tp:taxon-name></italic> sp. nov. NYNU 161111<sup>T</sup><bold>C</bold> budding yeast cells in YM broth after 3 d, 25 °C. <italic><tp:taxon-name><tp:taxon-name-part taxon-name-part-type="genus" reg="Pichia">Pichia</tp:taxon-name-part><tp:taxon-name-part taxon-name-part-type="species" reg="teotihuacanensis">teotihuacanensis</tp:taxon-name-part></tp:taxon-name></italic> sp. nov. NYNU 161119<sup>T</sup><bold>D</bold> budding yeast cells, three days, YM broth, 25 °C <bold>E</bold> simple pseudohyphae and <bold>F</bold> pseudohyphae grown on CM agar over 14 days at 25 °C. Scale bars: 10 μm.</p></caption><graphic xmlns:xlink="http://www.w3.org/1999/xlink" xlink:href="mycokeys-109-187-g002.jpg" position="float" orientation="portrait" xlink:type="simple" id="oo_1150641.jpg"><uri content-type="original_file" xlink:type="simple">https://binary.pensoft.net/fig/1150641</uri></graphic></fig><table-wrap id="T2" position="float" orientation="portrait"><label>Table 2.</label><caption><p>Physiological characteristics differentiating three novel species from closely related species.</p></caption><table id="TID0E2UAI" rules="all"><tbody><tr><th rowspan="1" colspan="1"/><th rowspan="1" colspan="4">Fermentation</th><th rowspan="1" colspan="21">Assimilation reactions and other characteristics</th></tr><tr><th rowspan="1" colspan="1">Species</th><th rowspan="1" colspan="1">D-Glucose</th><th rowspan="1" colspan="1">D-Galactose</th><th rowspan="1" colspan="1">Raffinose</th><th rowspan="1" colspan="1">Inulin</th><th rowspan="1" colspan="1">D-Glucose</th><th rowspan="1" colspan="1">Inulin</th><th rowspan="1" colspan="1">L-Sorbose</th><th rowspan="1" colspan="1">Soluble starch</th><th rowspan="1" colspan="1">Cadaverine</th><th rowspan="1" colspan="1">D-Galactose</th><th rowspan="1" colspan="1">L-Arabinose</th><th rowspan="1" colspan="1">Trehalose</th><th rowspan="1" colspan="1">L-Arabinitol</th><th rowspan="1" colspan="1">DL-Lactate</th><th rowspan="1" colspan="1">Succinate</th><th rowspan="1" colspan="1">Ethanol</th><th rowspan="1" colspan="1">Methanol</th><th rowspan="1" colspan="1">D-Glucosamine</th><th rowspan="1" colspan="1">Citrate</th><th rowspan="1" colspan="1">Ethylamine</th><th rowspan="1" colspan="1">Glucosamine</th><th rowspan="1" colspan="1">10%Nacl/5%glucose</th><th rowspan="1" colspan="1">Acetic acid 1%</th><th rowspan="1" colspan="1">Growth in vitamin-free edium</th><th rowspan="1" colspan="1">Growth at 30 °C</th></tr><tr><td rowspan="1" colspan="1">
                      <italic>
                        <tp:taxon-name><tp:taxon-name-part taxon-name-part-type="genus" reg="Starmerella">S.</tp:taxon-name-part><tp:taxon-name-part taxon-name-part-type="species" reg="stellata">stellata</tp:taxon-name-part></tp:taxon-name>
                      </italic>
                      <sup>[a]</sup>
                    </td><td rowspan="1" colspan="1">+</td><td rowspan="1" colspan="1">-</td><td rowspan="1" colspan="1">+</td><td rowspan="1" colspan="1">+</td><td rowspan="1" colspan="1">+</td><td rowspan="1" colspan="1">w</td><td rowspan="1" colspan="1">v</td><td rowspan="1" colspan="1">-</td><td rowspan="1" colspan="1">-</td><td rowspan="1" colspan="1">-</td><td rowspan="1" colspan="1">-</td><td rowspan="1" colspan="1">-</td><td rowspan="1" colspan="1">-</td><td rowspan="1" colspan="1">-</td><td rowspan="1" colspan="1">-</td><td rowspan="1" colspan="1">-</td><td rowspan="1" colspan="1">-</td><td rowspan="1" colspan="1">-</td><td rowspan="1" colspan="1">-</td><td rowspan="1" colspan="1">-</td><td rowspan="1" colspan="1">-</td><td rowspan="1" colspan="1">-</td><td rowspan="1" colspan="1">-</td><td rowspan="1" colspan="1">-</td><td rowspan="1" colspan="1">+</td></tr><tr><td rowspan="1" colspan="1"><italic><tp:taxon-name><tp:taxon-name-part taxon-name-part-type="genus" reg="Starmerella">S.</tp:taxon-name-part><tp:taxon-name-part taxon-name-part-type="species" reg="elongatum">elongatum</tp:taxon-name-part></tp:taxon-name></italic> sp. nov.</td><td rowspan="1" colspan="1">+</td><td rowspan="1" colspan="1">-</td><td rowspan="1" colspan="1">+</td><td rowspan="1" colspan="1">w</td><td rowspan="1" colspan="1">+</td><td rowspan="1" colspan="1">-</td><td rowspan="1" colspan="1">-</td><td rowspan="1" colspan="1">w</td><td rowspan="1" colspan="1">w</td><td rowspan="1" colspan="1">-</td><td rowspan="1" colspan="1">-</td><td rowspan="1" colspan="1">-</td><td rowspan="1" colspan="1">-</td><td rowspan="1" colspan="1">-</td><td rowspan="1" colspan="1">-</td><td rowspan="1" colspan="1">-</td><td rowspan="1" colspan="1">-</td><td rowspan="1" colspan="1">-</td><td rowspan="1" colspan="1">-</td><td rowspan="1" colspan="1">-</td><td rowspan="1" colspan="1">-</td><td rowspan="1" colspan="1">w</td><td rowspan="1" colspan="1">+</td><td rowspan="1" colspan="1">+</td><td rowspan="1" colspan="1">+</td></tr><tr><td rowspan="1" colspan="1">
                      <italic>
                        <tp:taxon-name><tp:taxon-name-part taxon-name-part-type="genus" reg="Kazachstania">K.</tp:taxon-name-part><tp:taxon-name-part taxon-name-part-type="species" reg="gamospora">gamospora</tp:taxon-name-part></tp:taxon-name>
                      </italic>
                      <sup>[b]</sup>
                    </td><td rowspan="1" colspan="1">+</td><td rowspan="1" colspan="1">-</td><td rowspan="1" colspan="1">+</td><td rowspan="1" colspan="1">-</td><td rowspan="1" colspan="1">+</td><td rowspan="1" colspan="1">+</td><td rowspan="1" colspan="1">-</td><td rowspan="1" colspan="1">-</td><td rowspan="1" colspan="1">-</td><td rowspan="1" colspan="1">-</td><td rowspan="1" colspan="1">-</td><td rowspan="1" colspan="1">+</td><td rowspan="1" colspan="1">-</td><td rowspan="1" colspan="1">+</td><td rowspan="1" colspan="1">-</td><td rowspan="1" colspan="1">+</td><td rowspan="1" colspan="1">w</td><td rowspan="1" colspan="1">-</td><td rowspan="1" colspan="1">-</td><td rowspan="1" colspan="1">+</td><td rowspan="1" colspan="1">-</td><td rowspan="1" colspan="1">+</td><td rowspan="1" colspan="1">-</td><td rowspan="1" colspan="1">-</td><td rowspan="1" colspan="1">+</td></tr><tr><td rowspan="1" colspan="1">
                      <italic>
                        <tp:taxon-name><tp:taxon-name-part taxon-name-part-type="genus" reg="Kazachstania">K.</tp:taxon-name-part><tp:taxon-name-part taxon-name-part-type="species" reg="zonata">zonata</tp:taxon-name-part></tp:taxon-name>
                      </italic>
                      <sup>[c]</sup>
                    </td><td rowspan="1" colspan="1">+</td><td rowspan="1" colspan="1">-</td><td rowspan="1" colspan="1">+</td><td rowspan="1" colspan="1">-</td><td rowspan="1" colspan="1">+</td><td rowspan="1" colspan="1">+</td><td rowspan="1" colspan="1">-</td><td rowspan="1" colspan="1">-</td><td rowspan="1" colspan="1">+</td><td rowspan="1" colspan="1">-</td><td rowspan="1" colspan="1">-</td><td rowspan="1" colspan="1">-</td><td rowspan="1" colspan="1">+</td><td rowspan="1" colspan="1">+</td><td rowspan="1" colspan="1">-</td><td rowspan="1" colspan="1">+</td><td rowspan="1" colspan="1">+</td><td rowspan="1" colspan="1">-</td><td rowspan="1" colspan="1">-</td><td rowspan="1" colspan="1">+</td><td rowspan="1" colspan="1">-</td><td rowspan="1" colspan="1">-</td><td rowspan="1" colspan="1">-</td><td rowspan="1" colspan="1">+</td><td rowspan="1" colspan="1">+</td></tr><tr><td rowspan="1" colspan="1">
                      <italic>
                        <tp:taxon-name><tp:taxon-name-part taxon-name-part-type="genus" reg="Kazachstania">K.</tp:taxon-name-part><tp:taxon-name-part taxon-name-part-type="species" reg="hellenica">hellenica</tp:taxon-name-part></tp:taxon-name>
                      </italic>
                      <sup>[d]</sup>
                    </td><td rowspan="1" colspan="1">+</td><td rowspan="1" colspan="1">+</td><td rowspan="1" colspan="1">-</td><td rowspan="1" colspan="1">+</td><td rowspan="1" colspan="1">+</td><td rowspan="1" colspan="1">+</td><td rowspan="1" colspan="1">-</td><td rowspan="1" colspan="1">+</td><td rowspan="1" colspan="1">+</td><td rowspan="1" colspan="1">+</td><td rowspan="1" colspan="1">+</td><td rowspan="1" colspan="1">d</td><td rowspan="1" colspan="1">+</td><td rowspan="1" colspan="1">-</td><td rowspan="1" colspan="1">+</td><td rowspan="1" colspan="1">-</td><td rowspan="1" colspan="1">w</td><td rowspan="1" colspan="1">-</td><td rowspan="1" colspan="1">-</td><td rowspan="1" colspan="1">-</td><td rowspan="1" colspan="1">-</td><td rowspan="1" colspan="1">-</td><td rowspan="1" colspan="1">-</td><td rowspan="1" colspan="1">-</td><td rowspan="1" colspan="1">-</td></tr><tr><td rowspan="1" colspan="1"><italic><tp:taxon-name><tp:taxon-name-part taxon-name-part-type="genus" reg="Kazachstania">K.</tp:taxon-name-part><tp:taxon-name-part taxon-name-part-type="species" reg="paragamospora">paragamospora</tp:taxon-name-part></tp:taxon-name></italic> sp. nov.</td><td rowspan="1" colspan="1">+</td><td rowspan="1" colspan="1">-</td><td rowspan="1" colspan="1">+</td><td rowspan="1" colspan="1">+</td><td rowspan="1" colspan="1">+</td><td rowspan="1" colspan="1">+</td><td rowspan="1" colspan="1">-</td><td rowspan="1" colspan="1">w</td><td rowspan="1" colspan="1">w</td><td rowspan="1" colspan="1">-</td><td rowspan="1" colspan="1">-</td><td rowspan="1" colspan="1">+</td><td rowspan="1" colspan="1">w</td><td rowspan="1" colspan="1">-</td><td rowspan="1" colspan="1">w</td><td rowspan="1" colspan="1">-</td><td rowspan="1" colspan="1">w</td><td rowspan="1" colspan="1">-</td><td rowspan="1" colspan="1">-</td><td rowspan="1" colspan="1">-</td><td rowspan="1" colspan="1">-</td><td rowspan="1" colspan="1">-</td><td rowspan="1" colspan="1">-</td><td rowspan="1" colspan="1">+</td><td rowspan="1" colspan="1">+</td></tr><tr><td rowspan="1" colspan="1">
                      <italic>
                        <tp:taxon-name><tp:taxon-name-part taxon-name-part-type="genus" reg="Pichia">P.</tp:taxon-name-part><tp:taxon-name-part taxon-name-part-type="species" reg="ethanolica">ethanolica</tp:taxon-name-part></tp:taxon-name>
                      </italic>
                      <sup>[e]</sup>
                    </td><td rowspan="1" colspan="1">s</td><td rowspan="1" colspan="1">-</td><td rowspan="1" colspan="1">-</td><td rowspan="1" colspan="1">-</td><td rowspan="1" colspan="1">-</td><td rowspan="1" colspan="1">-</td><td rowspan="1" colspan="1">-</td><td rowspan="1" colspan="1">-</td><td rowspan="1" colspan="1">+</td><td rowspan="1" colspan="1">-</td><td rowspan="1" colspan="1">-</td><td rowspan="1" colspan="1">-</td><td rowspan="1" colspan="1">-</td><td rowspan="1" colspan="1">w</td><td rowspan="1" colspan="1">w</td><td rowspan="1" colspan="1">+</td><td rowspan="1" colspan="1">-</td><td rowspan="1" colspan="1">-</td><td rowspan="1" colspan="1">-</td><td rowspan="1" colspan="1">+</td><td rowspan="1" colspan="1">-</td><td rowspan="1" colspan="1">-</td><td rowspan="1" colspan="1">-</td><td rowspan="1" colspan="1">+</td><td rowspan="1" colspan="1">+</td></tr><tr><td rowspan="1" colspan="1">
                      <italic>
                        <tp:taxon-name><tp:taxon-name-part taxon-name-part-type="genus" reg="Pichia">P.</tp:taxon-name-part><tp:taxon-name-part taxon-name-part-type="species" reg="deserticola">deserticola</tp:taxon-name-part></tp:taxon-name>
                      </italic>
                      <sup>[f]</sup>
                    </td><td rowspan="1" colspan="1">-</td><td rowspan="1" colspan="1">-</td><td rowspan="1" colspan="1">-</td><td rowspan="1" colspan="1">-</td><td rowspan="1" colspan="1">-</td><td rowspan="1" colspan="1">-</td><td rowspan="1" colspan="1">-</td><td rowspan="1" colspan="1">-</td><td rowspan="1" colspan="1">-</td><td rowspan="1" colspan="1">-</td><td rowspan="1" colspan="1">-</td><td rowspan="1" colspan="1">-</td><td rowspan="1" colspan="1">-</td><td rowspan="1" colspan="1">+</td><td rowspan="1" colspan="1">+</td><td rowspan="1" colspan="1">+</td><td rowspan="1" colspan="1">-</td><td rowspan="1" colspan="1">-</td><td rowspan="1" colspan="1">-</td><td rowspan="1" colspan="1">-</td><td rowspan="1" colspan="1">-</td><td rowspan="1" colspan="1">-</td><td rowspan="1" colspan="1">+</td><td rowspan="1" colspan="1">-</td><td rowspan="1" colspan="1">+</td></tr><tr><td rowspan="1" colspan="1"><italic><tp:taxon-name><tp:taxon-name-part taxon-name-part-type="genus" reg="Pichia">P.</tp:taxon-name-part><tp:taxon-name-part taxon-name-part-type="species" reg="teotihuacanensis">teotihuacanensis</tp:taxon-name-part></tp:taxon-name></italic> sp. nov.</td><td rowspan="1" colspan="1">-</td><td rowspan="1" colspan="1">-</td><td rowspan="1" colspan="1">-</td><td rowspan="1" colspan="1">-</td><td rowspan="1" colspan="1">-</td><td rowspan="1" colspan="1">w</td><td rowspan="1" colspan="1">-</td><td rowspan="1" colspan="1">w</td><td rowspan="1" colspan="1">-</td><td rowspan="1" colspan="1">-</td><td rowspan="1" colspan="1">-</td><td rowspan="1" colspan="1">-</td><td rowspan="1" colspan="1">-</td><td rowspan="1" colspan="1">w</td><td rowspan="1" colspan="1">w</td><td rowspan="1" colspan="1">-</td><td rowspan="1" colspan="1">w</td><td rowspan="1" colspan="1">+</td><td rowspan="1" colspan="1">w</td><td rowspan="1" colspan="1">-</td><td rowspan="1" colspan="1">w</td><td rowspan="1" colspan="1">w</td><td rowspan="1" colspan="1">+</td><td rowspan="1" colspan="1">+</td><td rowspan="1" colspan="1">+</td></tr></tbody></table><table-wrap-foot><fn><p><sup>[a]</sup> Data from <xref ref-type="bibr" rid="B9">Foschino et al. (2004)</xref>; <sup>[b,c]</sup> Data from <xref ref-type="bibr" rid="B13">Imanishi et al. (2007)</xref>; <sup>[d]</sup> Data from <xref ref-type="bibr" rid="B30">Nisiotou and Nychas (2008)</xref>; <sup>[e]</sup> Data from Rybářová et al. (1980); <sup>[f]</sup> Data from <xref ref-type="bibr" rid="B19">Kurtzman et al. (2008)</xref>. +, Positive; −, negative; w, weakly positive; s, slow positive; d, delayed positive; v, variable.</p></fn></table-wrap-foot></table-wrap></tp:treatment-sec><ref-list><ref id="B9"><mixed-citation xmlns:xlink="http://www.w3.org/1999/xlink" xlink:type="simple"><person-group><name name-style="western"><surname>Foschino</surname><given-names>R</given-names></name><name name-style="western"><surname>Gallina</surname><given-names>S</given-names></name><name name-style="western"><surname>Andrighetto</surname><given-names>C</given-names></name><name name-style="western"><surname>Rossetti</surname><given-names>L</given-names></name><name name-style="western"><surname>Galli</surname><given-names>A</given-names></name></person-group> (<year>2004</year>) <article-title>Comparison of cultural methods for the identification and molecular investigation of yeasts from sourdoughs for Italian sweet baked.</article-title><source>FEMS Yeast Research</source><volume>4</volume>(<issue>6</issue>): <fpage>609</fpage>–<lpage>618</lpage>. <ext-link xlink:href="10.1016/j.femsyr.2003.12.006" ext-link-type="doi" xlink:type="simple">https://doi.org/10.1016/j.femsyr.2003.12.006</ext-link></mixed-citation></ref><ref id="B13"><mixed-citation xmlns:xlink="http://www.w3.org/1999/xlink" xlink:type="simple"><person-group><name name-style="western"><surname>Imanishi</surname><given-names>Y</given-names></name><name name-style="western"><surname>Ueda-Nishimura</surname><given-names>K</given-names></name><name name-style="western"><surname>Mikata</surname><given-names>K</given-names></name></person-group> (<year>2007</year>) Two new species of <italic><tp:taxon-name><tp:taxon-name-part taxon-name-part-type="genus">Kazachstania</tp:taxon-name-part></tp:taxon-name></italic> that form ascospores connected by a belt-like intersporal body: <italic><tp:taxon-name><tp:taxon-name-part taxon-name-part-type="genus">Kazachstania</tp:taxon-name-part><tp:taxon-name-part taxon-name-part-type="species">zonata</tp:taxon-name-part></tp:taxon-name></italic> and <italic><tp:taxon-name><tp:taxon-name-part taxon-name-part-type="genus">Kazachstania</tp:taxon-name-part><tp:taxon-name-part taxon-name-part-type="species">gamospora</tp:taxon-name-part></tp:taxon-name></italic>. FEMS Yeast Research 7(2): 330–338. <ext-link xlink:href="10.1111/j.1567-1364.2006.00163.x" ext-link-type="doi" xlink:type="simple">https://doi.org/10.1111/j.1567-1364.2006.00163.x</ext-link></mixed-citation></ref><ref id="B30"><mixed-citation xmlns:xlink="http://www.w3.org/1999/xlink" xlink:type="simple"><person-group><name name-style="western"><surname>Nisiotou</surname><given-names>AA</given-names></name><name name-style="western"><surname>Nychas</surname><given-names>GJ</given-names></name></person-group> (<year>2008</year>) <article-title><italic><tp:taxon-name><tp:taxon-name-part taxon-name-part-type="genus">Kazachstania</tp:taxon-name-part><tp:taxon-name-part taxon-name-part-type="species">hellenica</tp:taxon-name-part></tp:taxon-name></italic> sp. nov., a novel ascomycetous yeast from a Botrytis-affected grape must fermentation.</article-title><source>International Journal of Systematic and Evolutionary Microbiology</source><volume>58</volume>(<issue>5</issue>): <fpage>1263</fpage>–<lpage>1267</lpage>. <ext-link xlink:href="10.1099/ijs.0.65649-0" ext-link-type="doi" xlink:type="simple">https://doi.org/10.1099/ijs.0.65649-0</ext-link></mixed-citation></ref><ref id="B19"><mixed-citation xmlns:xlink="http://www.w3.org/1999/xlink" xlink:type="simple"><person-group><name name-style="western"><surname>Kurtzman</surname><given-names>CP</given-names></name><name name-style="western"><surname>Robnett</surname><given-names>CJ</given-names></name><name name-style="western"><surname>Basehoar-Powers</surname><given-names>E</given-names></name></person-group> (<year>2008</year>) <article-title>Phylogenetic relationships among species of <italic><tp:taxon-name><tp:taxon-name-part taxon-name-part-type="genus">Pichia</tp:taxon-name-part></tp:taxon-name></italic>, <italic><tp:taxon-name><tp:taxon-name-part taxon-name-part-type="genus">Issatchenkia</tp:taxon-name-part></tp:taxon-name></italic> and <italic><tp:taxon-name><tp:taxon-name-part taxon-name-part-type="genus">Williopsis</tp:taxon-name-part></tp:taxon-name></italic> determined from multigene sequence analysis, and the proposal of <italic><tp:taxon-name><tp:taxon-name-part taxon-name-part-type="genus">Barnettozyma</tp:taxon-name-part></tp:taxon-name></italic> gen. nov., <italic><tp:taxon-name><tp:taxon-name-part taxon-name-part-type="genus">Lindnera</tp:taxon-name-part></tp:taxon-name></italic> gen. nov. and <italic><tp:taxon-name><tp:taxon-name-part taxon-name-part-type="genus">Wickerhamomyces</tp:taxon-name-part></tp:taxon-name></italic> gen. nov.</article-title><source>FEMS Yeast Research</source><volume>8</volume>(<issue>6</issue>): <fpage>939</fpage>–<lpage>954</lpage>. <ext-link xlink:href="10.1111/j.1567-1364.2008.00419.x" ext-link-type="doi" xlink:type="simple">https://doi.org/10.1111/j.1567-1364.2008.00419.x</ext-link></mixed-citation></ref></ref-list></tp:taxon-treatment>
